# Supplementary material for: Implementation and validation of an in-house combined fluorescein/media-fill test to qualify radiopharmacy operators
Source: EJNMMI Radiopharm Chem. 2021 Jan 7;6:2. doi: 10.1186/s41181-020-00117-6 (PMC7790972; doi:10.1186/s41181-020-00117-6)
Supplement: Supplementary file 1 — Additional file 1. S1: TSB-F preparation protocol; S2: Operator evaluation form; S3: Detailed MFT-F protocol; S4: MFT-F cost table. [file 41181_2020_117_MOESM1_ESM.zip]

Archive with 4 entries (4 files):
- Suplementary data S1.docx
- Suplementary data S2.docx
- Suplementary data S3.docx
- Supplementary data S4.xlsx
