# Supplementary material for: Implementation and validation of an in-house combined fluorescein/media-fill test to qualify radiopharmacy operators
Source: EJNMMI Radiopharm Chem. 2021 Jan 7;6:2. doi: 10.1186/s41181-020-00117-6 (PMC7790972; doi:10.1186/s41181-020-00117-6)
Supplement: Supplementary file 1 — Additional file 1. S1: TSB-F preparation protocol; S2: Operator evaluation form; S3: Detailed MFT-F protocol; S4: MFT-F cost table. [file 41181_2020_117_MOESM1_ESM.zip › Supplementary data S4.xlsx]

## Sheet: Feuil1
Vials preparation
Material	Price per unit excluding taxes	Required quantity	Total (€)
Bottle of culture broth, 100 mL	6.3	1	6.3
Fluorescein vial	5.43	0.1	0.543
2.5 mL luer-lock syringe	0.0927	1	0.0927
20 mL luer-lock syringe	0.1613	1	0.1613
23G spinal needle	0.018	1	0.018
Codan Spike®	0.97	1	0.97
19G needles	0.0148	6	0.0888
2-way valve	0.177	6	1.062
Chlohexidine vial		1	0.59
Sterile compresses	0.0342	1	0.0342
Empty sterile vial	0	6.1	0
Pharmacist time (h-1)	4.4	0.5	2.2
TOTAL			9.86
Performance of a test
Material	Price per unit excluding taxes	Required quantity	Total (€)
Empty sterile vial	0	4	0
5 mL luer-lock syringes	0.0953	4	0.3812
2.5 mL luer-lock syringes	0.0927	6	0.5562
23G needles	0.0148	6	0.0888
23G spinal needles	0.018	4	0.072
19G spinal needles	0.7322	2	1.4644
Septum caps	0.0358	6	0.2148
Chlohexidine vial	0.59	1	0.59
Sterile compresses	0.0342	1	0.0342
Sterile field	0.185	1	0.185
TOTAL			3.5866
		Summation	13.4466	14.7816
	Conversion rate
	Euro	USD
	1	1.09928
